# Supplementary material for: Prognostic impact of body composition in hepatocellular carcinoma patients with immunotherapy
Source: Ann Med. 2024 Aug 27;56(1):2395062. doi: 10.1080/07853890.2024.2395062 (PMC11351359; doi:10.1080/07853890.2024.2395062)
Supplement: Supplemental Material [file IANN_A_2395062_SM4007.zip]

Archive with 9 entries (8 files):
- Supp/
- Supp/Figure S1 (3).tif
- Supp/Figure S2.tif
- Supp/Figure S3.tif
- Supp/Figure S4.tif
- Supp/Figure S5.tif
- Supp/Supplementary material 1.docx
- Supp/Supplementary materials Captions.docx
- Supp/Table S1 (6).docx
